# Supplementary material for: Integrative Physiological and Transcriptome Analysis Reveals the Mechanism for the Repair of Sub-Lethally Injured Escherichia coli O157:H7 Induced by High Hydrostatic Pressure
Source: Foods. 2022 Aug 8;11(15):2377. doi: 10.3390/foods11152377 (PMC9368309; doi:10.3390/foods11152377)
Supplement: Supplementary file 1 [file foods-11-02377-s001.zip]

Archive with 1 entries (1 files):
- foods-1760481-supplementary.pdf
